# Supplementary material for: Transcriptome-wide based identification of miRs in congenital anomalies of the kidney and urinary tract (CAKUT) in children: the significant upregulation of tissue miR-144 expression
Source: J Transl Med. 2016 Jun 30;14:193. doi: 10.1186/s12967-016-0955-0 (PMC4929761; doi:10.1186/s12967-016-0955-0)
Supplement: Supplementary file 3 — 10.1186/s12967-016-0955-0 Statistically significant GO terms from Gene Ontology analysis performed on a cluster of 511 hsa-miR-144 target genes. [file 12967_2016_955_MOESM3_ESM.xls]

## Sheet: Sheet1
GO Term	Count	Percentage	P Value	Fold Enrichment	Benferroni
GO:0007267~cell-cell signaling	50	9.84	0	2.69	0
GO:0048732~gland development	21	4.13	0	5.02	0
GO:0045165~cell fate commitment	21	4.13	0	4.88	0
GO:0019226~transmission of nerve impulse	34	6.69	0	3.14	0
GO:0001655~urogenital system development	18	3.54	0	5.28	0
GO:0007268~synaptic transmission	28	5.51	0	3.03	0
GO:0060541~respiratory system development	16	3.15	0	4.78	0
GO:0031328~positive regulation of cellular biosynthetic process	45	8.86	0	2.12	0.01
GO:0045935~positive regulation of nucleobase, nucleoside, nucleotide and nucleic acid metabolic process	42	8.27	0	2.17	0.01
GO:0045944~positive regulation of transcription from RNA polymerase II promoter	30	5.91	0	2.61	0.01
GO:0030900~forebrain development	18	3.54	0	3.82	0.01
GO:0035295~tube development	22	4.33	0	3.23	0.01
GO:0009891~positive regulation of biosynthetic process	45	8.86	0	2.09	0.01
GO:0010557~positive regulation of macromolecule biosynthetic process	43	8.46	0	2.12	0.01
GO:0030182~neuron differentiation	33	6.5	0	2.43	0.01
GO:0006357~regulation of transcription from RNA polymerase II promoter	46	9.06	0	2.04	0.02
GO:0001822~kidney development	14	2.76	0	4.71	0.02
GO:0007423~sensory organ development	22	4.33	0	3.1	0.02
GO:0051173~positive regulation of nitrogen compound metabolic process	42	8.27	0	2.11	0.02
GO:0010628~positive regulation of gene expression	39	7.68	0	2.17	0.02
GO:0030324~lung development	14	2.76	0	4.57	0.02
GO:0006350~transcription	99	19.49	0	1.52	0.03
GO:0007507~heart development	21	4.13	0	3.15	0.03
GO:0045941~positive regulation of transcription	38	7.48	0	2.18	0.03
GO:0045893~positive regulation of transcription, DNA-dependent	34	6.69	0	2.3	0.03
GO:0030323~respiratory tube development	14	2.76	0	4.43	0.03
GO:0051254~positive regulation of RNA metabolic process	34	6.69	0	2.28	0.04
GO:0001501~skeletal system development	26	5.12	0	2.63	0.04
GO:0048568~embryonic organ development	18	3.54	0	3.38	0.05
